# Supplementary material for: Single-cell molecular signature of pathogenic T helper subsets in type 2–associated disorders in humans
Source: JCI Insight. 2024 Apr 8;9(7):e177720. doi: 10.1172/jci.insight.177720 (PMC11128205; doi:10.1172/jci.insight.177720)
Supplement: Supplemental data set 1 [file jciinsight-9-177720-s157.xlsx]

## Sheet: subset_1_wilcoxon
.y.	group1	group2	p	p.adj	p.format	p.signif	method	p.adj.signif
contigs	Filarial_Allergic	Filarial_Negative	0.47619	0.57	0.4762	ns	Wilcoxon	ns
contigs	Filarial_Allergic	Control_Allergic	0.00796941	0.024	0.0080	**	Wilcoxon	*
contigs	Filarial_Allergic	Control_Negative	0.004329	0.024	0.0043	**	Wilcoxon	*
contigs	Filarial_Negative	Control_Allergic	0.019451	0.039	0.0195	*	Wilcoxon	*
contigs	Filarial_Negative	Control_Negative	0.0634921	0.095	0.0635	ns	Wilcoxon	ns
contigs	Control_Allergic	Control_Negative	1	1	1.0000	ns	Wilcoxon	ns

## Sheet: subset_1_clonal_counts
contigs	values	total	sample_type	scaled
805	Filarial_C0259	835	Filarial_Allergic	96.4072
82	Filarial_C0257	82	Filarial_Negative	100
110	Filarial_C0260	111	Filarial_Negative	99.0991
188	Filarial_C0252	188	Filarial_Allergic	100
127	Filarial_C0253	128	Filarial_Allergic	99.2188
137	Filarial_C0254	138	Filarial_Allergic	99.2754
212	Filarial_C0256	217	Filarial_Negative	97.6959
320	Filarial_C0255	326	Filarial_Allergic	98.1595
189	Filarial_C0251	190	Filarial_Allergic	99.4737
208	Filarial_C0258	211	Filarial_Negative	98.5782
31	Control_C0259	31	Control_Allergic	100
31	Control_C0258	31	Control_Allergic	100
84	Control_C0252	85	Control_Negative	98.8235
71	Control_C0260	74	Control_Allergic	95.9459
86	Control_C0253	86	Control_Negative	100
33	Control_C0257	33	Control_Allergic	100
69	Control_C0256	69	Control_Allergic	100
17	Control_C0254	17	Control_Negative	100
38	Control_C0255	40	Control_Negative	95
7	Control_C0251	7	Control_Negative	100

## Sheet: subset_1_means
sample_type	sample_mean	n
Control_Allergic	47	5
Control_Negative	46.4	5
Filarial_Allergic	294.333	6
Filarial_Negative	153	4
