# Supplementary material for: Single-cell molecular signature of pathogenic T helper subsets in type 2–associated disorders in humans
Source: JCI Insight. 2024 Apr 8;9(7):e177720. doi: 10.1172/jci.insight.177720 (PMC11128205; doi:10.1172/jci.insight.177720)
Supplement: Supplemental data set 2 [file jciinsight-9-177720-s158.xlsx]

## Sheet: subset_2_wilcoxon
.y.	group1	group2	p	p.adj	p.format	p.signif	method	p.adj.signif
contigs	Filarial_Allergic	Filarial_Negative	0.171429	0.17	0.1714	ns	Wilcoxon	ns
contigs	Filarial_Allergic	Control_Negative	0.00796941	0.024	0.0080	**	Wilcoxon	*
contigs	Filarial_Allergic	Control_Allergic	0.004329	0.024	0.0043	**	Wilcoxon	*
contigs	Filarial_Negative	Control_Negative	0.019451	0.029	0.0195	*	Wilcoxon	*
contigs	Filarial_Negative	Control_Allergic	0.015873	0.029	0.0159	*	Wilcoxon	*
contigs	Control_Negative	Control_Allergic	0.0936926	0.11	0.0937	ns	Wilcoxon	ns

## Sheet: subset_2_clonal_counts
contigs	values	total	sample_type	scaled
397	Filarial_C0254	437	Filarial_Allergic	90.8467
452	Filarial_C0252	494	Filarial_Allergic	91.498
374	Filarial_C0255	409	Filarial_Allergic	91.4425
336	Filarial_C0253	355	Filarial_Allergic	94.6479
560	Filarial_C0259	615	Filarial_Allergic	91.0569
232	Filarial_C0251	242	Filarial_Allergic	95.8678
216	Filarial_C0258	227	Filarial_Negative	95.1542
307	Filarial_C0257	336	Filarial_Negative	91.369
434	Filarial_C0256	483	Filarial_Negative	89.8551
164	Filarial_C0260	168	Filarial_Negative	97.619
23	Control_C0255	24	Control_Negative	95.8333
26	Control_C0253	26	Control_Negative	100
37	Control_C0254	37	Control_Negative	100
47	Control_C0256	47	Control_Allergic	100
46	Control_C0257	46	Control_Allergic	100
23	Control_C0252	25	Control_Negative	92
19	Control_C0258	19	Control_Allergic	100
52	Control_C0259	55	Control_Allergic	94.5455
40	Control_C0260	40	Control_Allergic	100
4	Control_C0251	4	Control_Negative	100

## Sheet: subset_2_means
sample_type	sample_mean	n
Control_Allergic	40.8	5
Control_Negative	22.6	5
Filarial_Allergic	391.833	6
Filarial_Negative	280.25	4
