# Supplementary material for: Single-cell molecular signature of pathogenic T helper subsets in type 2–associated disorders in humans
Source: JCI Insight. 2024 Apr 8;9(7):e177720. doi: 10.1172/jci.insight.177720 (PMC11128205; doi:10.1172/jci.insight.177720)
Supplement: Supplemental data set 3 [file jciinsight-9-177720-s159.xlsx]

## Sheet: subset_3_wilcoxon
.y.	group1	group2	p	p.adj	p.format	p.signif	method	p.adj.signif
contigs	Filarial_Allergic	Filarial_Negative	0.171429	0.21	0.171	ns	Wilcoxon	ns
contigs	Filarial_Allergic	Control_Negative	0.00796941	0.024	0.008	**	Wilcoxon	*
contigs	Filarial_Allergic	Control_Allergic	0.00796941	0.024	0.008	**	Wilcoxon	*
contigs	Filarial_Negative	Control_Negative	0.019451	0.029	0.019	*	Wilcoxon	*
contigs	Filarial_Negative	Control_Allergic	0.019451	0.029	0.019	*	Wilcoxon	*
contigs	Control_Negative	Control_Allergic	0.524518	0.52	0.525	ns	Wilcoxon	ns

## Sheet: subset_3_clonal_counts
contigs	values	total	sample_type	scaled
119	Filarial_C0253	121	Filarial_Allergic	98.3471
38	Filarial_C0252	38	Filarial_Allergic	100
59	Filarial_C0256	63	Filarial_Negative	93.6508
25	Filarial_C0257	25	Filarial_Negative	100
49	Filarial_C0259	49	Filarial_Allergic	100
79	Filarial_C0254	84	Filarial_Allergic	94.0476
46	Filarial_C0260	46	Filarial_Negative	100
71	Filarial_C0251	74	Filarial_Allergic	95.9459
24	Filarial_C0258	24	Filarial_Negative	100
34	Filarial_C0255	34	Filarial_Allergic	100
5	Control_C0252	5	Control_Negative	100
5	Control_C0259	5	Control_Allergic	100
21	Control_C0257	21	Control_Allergic	100
13	Control_C0256	13	Control_Allergic	100
13	Control_C0260	14	Control_Allergic	92.8571
14	Control_C0255	14	Control_Negative	100
16	Control_C0254	16	Control_Negative	100
4	Control_C0253	4	Control_Negative	100
5	Control_C0251	6	Control_Negative	83.3333
10	Control_C0258	10	Control_Allergic	100

## Sheet: subset_3_means
sample_type	sample_mean	n
Control_Allergic	12.4	5
Control_Negative	8.8	5
Filarial_Allergic	65	6
Filarial_Negative	38.5	4
