# Supplementary material for: Single-cell molecular signature of pathogenic T helper subsets in type 2–associated disorders in humans
Source: JCI Insight. 2024 Apr 8;9(7):e177720. doi: 10.1172/jci.insight.177720 (PMC11128205; doi:10.1172/jci.insight.177720)
Supplement: Supporting data values [file jciinsight-9-177720-s160.xlsx]

## Sheet: Figure 1D
Groups	Contribution of each group to Cluster 0 (%)	Contribution of each group to Cluster 1 (%)	Contribution of each group to Cluster 2 (%)	Contribution of each group to Cluster 3 (%)	Contribution of each group to Cluster 4 (%)	Contribution of each group to Cluster 5 (%)	Contribution of each group to Cluster 6 (%)	Contribution of each group to Cluster 7 (%)	Contribution of each group to Cluster 8 (%)	Contribution of each group to Cluster 9 (%)	Contribution of each group to Cluster 10 (%)	Contribution of each group to Cluster 11 (%)	Contribution of each group to Cluster 12 (%)	Contribution of each group to Cluster 13 (%)	Contribution of each group to Cluster 14 (%)
Filaria negative	40.1	52.2	49.9	48.5	44.3	29.3	51.8	50.3	59.1	46.2	60.4	54.1	27.5	49.1	48.2
Filaria positive	59.9	47.8	50.1	51.5	55.7	70.7	48.2	49.7	40.9	53.8	39.6	45.9	72.5	50.9	51.8

## Sheet: Figure 1E
Figure 1E - Frequency of cluster 5 in total CD4+ T cellsa at individual level
Individuals	Filaria negative (n=24)	Filaria positive (n=23)
1	2.38	4.61
2	8.37	0.6
3	0.51	1.06
4	0.57	4.44
5	0.6	0.79
6	0.49	1.19
7	2.76	25.8
8	0.27	3.12
9	0.57	5.85
10	1.3	7.15
11	0.73	1.08
12	0.57	1.22
13	1.14	1.33
14	2.11	0.51
15	0.27	1.44
16	0.57	0.76
17	1.19	1.84
18	0.38	0.6
19	1.73	0.33
20	0.24	0.27
21	0.6	2.3
22	0.6	0.6
23	0.95	0.84
24	0.35

## Sheet: Figure 1F
Figure 1F - Frequency of cluster 12 in total CD4+ T cellsa at individual level
Individuals	Filaria negative (n=24)	Filaria positive (n=23)
1	1.06	4.35
2	4.05	1.85
3	1.09	4.68
4	0.78	2.63
5	1.78	2.01
6	0.98	1.28
7	0.56	3.43
8	0.76	4.88
9	0.64	2.55
10	1.72	7.76
11	0.77	0.52
12	0.05	2.64
13	2.24	7.37
14	0.61	2.19
15	0.17	4.31
16	0.71	0.38
17	2.3	5.34
18	0.095	0.93
19	0.57	2.01
20	2.94	1.27
21	1.08	3.48
22	1.09	4.41
23	1.14	1.19
24	0.35

## Sheet: Figure 1I
Figure 1I - Frequency of CCR4+CCR6-CRTH2- in total CD4+ T cells at individual level
Individuals	Filaria negative (n=24)	Filaria positive (n=23)
1	7.79	10.4
2	13.5	9.79
3	16.2	10.5
4	17.1	12.9
5	8.65	6.52
6	16	20.3
7	7.31	9.01
8	5.37	8.19
9	16	9.4
10	14.1	8.62
11	8.66	6.75
12	6.76	8.34
13	12	23
14	16.7	13.6
15	3.56	10.1
16	6.87	5.35
17	10.8	6.68
18	17.2	4.47
19	6.22	9.18
20	7.69	7.8
21	11.5	9.02
22	5.84	7.83
23	6.47	6.8
24	13.2

## Sheet: Figure 1J
Figure 1J - Frequency of CCR4+CCR6+CRTH2- in total CD4+ T cells at individual level
Individuals	Filaria negative (n=24)	Filaria positive (n=23)
1	4.1	4.72
2	9.93	2.41
3	3.44	2.99
4	2.63	8.27
5	2.05	2.4
6	2.72	7.22
7	5.1	12.4
8	0.86	6.12
9	4.54	7.5
10	3.88	8.53
11	2.41	3.11
12	1.34	2.65
13	4.66	5.45
14	4.46	3.73
15	0.4	6.67
16	1.64	2.46
17	1.21	2.95
18	6.47	1.81
19	0.46	2.63
20	2.17	4.28
21	1.92	2.57
22	1.32	4.21
23	2.7	6.58
24	2.05

## Sheet: Figure 1K
Figure 1K - Frequency of CCR4+CCR6-CRTH2+ in total CD4+ T cells at individual level
Individuals	Filaria negative (n=24)	Filaria positive (n=23)
1	1.14	3.9
2	3.53	1.85
3	1.11	3.76
4	0.86	2.21
5	1.43	1.59
6	0.97	1.3
7	0.53	3.14
8	0.67	3.32
9	1.15	1.98
10	1.65	5.59
11	0.79	0.53
12	0.074	2.27
13	1.88	7.04
14	0.65	2.05
15	0.14	3.2
16	2.06	0.39
17	0.71	3.76
18	2.43	0.77
19	0.16	1.71
20	0.66	2.75
21	1.16	3.45
22	0.92	1.28
23	1.04	0.93
24	0.39

## Sheet: Figure 1L
Figure 1L - Frequency of CCR4+CCR6+CRTH2+ in total CD4+ T cells at individual level
Individuals	Filaria negative (n=24)	Filaria positive (n=23)
1	0.065	0.31
2	0.71	0.11
3	0.12	0.48
4	0.048	0.24
5	0.15	0.12
6	0.093	0.08
7	0.14	0.33
8	0.092	0.87
9	0.18	0.5
10	0.18	1.53
11	0.15	0.097
12	0.019	0.087
13	0.2	0.34
14	0.041	0.19
15	0.025	1.2
16	0.26	0.065
17	0.054	0.43
18	0.17	0.13
19	0.014	0.29
20	0.1	0.26
21	0.059	0.25
22	0.09	0.22
23	0.064	0.32
24	0.076

## Sheet: Figure 2A
NET PRODUCTION - (BMA 10ug/mL) (pg/mL) + 0.01
	Healthy donors (n=24)																								Filarial-infected patients (n=21)
cytokines (pg/mL)	1	2	3	4	5	6	7	8	9	10	11	12	13	14	15	16	17	18	18	20	21	22	23	24	1	2	3	4	5	6	7	8	9	10	11	12	13	14	15	16	17	18	19	20	21
IL-4	4.84	8.22	7.8	16.78	0.01	0.01	0.01	4.84	8.22	0.01	0.01	17.61	0.01	0.01	16.78	0.01	0.01	0.01	0.01	0.01	7.8	0.01	0.01	29.81	179.47	0.01	12.47	43.65	122.78	0.01	0.01	43.65	122.78	13.87	15.49	201.44	34.64	14.7	60.34	142.28	538.79	143.46	458.52	202.31	76.94
IL-5	0.01	0.32	0.07	0.01	1.8	0.17	1.38	0.29	2.18	0.19	0.01	0.28	0.01	2.12	0.01	0.01	0.62	0.27	0.01	0.01	6.23	0.01	0.08	0.01	432.15	0.01	53.97	100.49	332.96	0.42	0.01	0.34	6.47	0.19	13.1	519.65	103.84	10.54	88.73	694.06	1123.6	1114.75	1575.52	676.83	396.92
IL-6	0.01	0.25	0.95	0.01	9.16	0.01	0.01	0.01	0.01	0.01	243.07	21.14	399.27	331.91	61.86	0.01	0.01	41.72	0.01	3.87	131.63	87.98	633.03	5.16	1505.65	71.24	412.02	37.33	60.92	87.14	221.17	25.39	194.25	171.52	0.01	0.01	0.01	42.43	143.76	94.04	54.69	193.95	0.01	229.04	20.95
IL-9	0.01	0.26	0.01	0.01	0.46	0.54	0.01	0.01	0.33	0.14	0.01	0.07	0.01	1.72	0.01	0.01	0.01	0.09	0.09	0.01	1.51	0.13	0.01	0.13	18.64	0.33	1.8	7.6	50.23	0.69	0.01	0.01	0.28	0.19	0.45	58.58	8.11	0.52	94.32	93.83	158.8	84.54	121.04	85.95	26.42
IL-10	0.01	4.04	0.66	0.01	4.16	0.01	0.01	0.01	0.52	0.44	0.01	0.01	0.01	13.72	1.55	0.01	4.74	0.01	0.01	0.01	4.98	0.01	0.01	1.33	228.46	0.01	0.01	84.24	570.5	0.01	0.01	3.46	0.01	5.75	0.01	109.9	0.01	0.01	657.22	193.22	248.99	453.82	298.49	189.3	32.58
IL-13	0.01	1.55	0.01	0.01	1.5	0.97	0.01	12.37	0.89	0.01	0.16	0.01	8.55	34.88	0.01	1.96	1.69	2.02	0.01	1.91	76.7	0.01	47.14	2.51	1241.28	7.9	108.8	167.52	718.66	10.17	0.09	12.91	33.06	7.01	52.23	1142.4	243.91	16.49	651.11	1708.85	1625.16	1513.98	2845.85	1169.61	892.66

## Sheet: Figure 2B
Frequency of IL-4- or IL-5- or IL13-producing CCR4+CCR6+CRTH2- CD4+ T cells at individual level
Individuals	Filaria negative (n=24)	Filaria positive (n=23)
1	8	13.3
2	13.8	31.3
3	10.2	20
4	18.1	10.1
5	4.54	6.75
6	12.3	9.86
7	6.4	6.65
8	14.4	15.8
9	13.1	11.5
10	8.25	11.2
11	3.01	8.94
12	9.5	8.7
13	19.3	21.2
14	9.13	11.5
15	6.85	16.6
16	21.2	18.1
17	17.3	17.8
18	11.5	12.6
19	10.5	13.2
20	9.63	13.6
21	25.2	19.3
22	7.5	14.4
23	8.64	19.1
24	8.09

## Sheet: Figure 2C
Frequency of IL-4- or IL-5- or IL13-producing CCR4+CCR6-CRTH2+ CD4+ T cells at individual level
Individuals	Filaria negative (n=24)	Filaria positive (n=23)
1	43.5	57
2	70.3	54.3
3	33.4	57.8
4	52	47.5
5	19.9	48.2
6	47.9	65.6
7	32	47.9
8	34.2	60.3
9	27.7	71.9
10	63.2	63.8
11	3.94	54.2
12	29.2	71.7
13	47.4	66.8
14	47.4	41.8
15	33.8	45
16	59.3	44.3
17	48.3	79.7
18	44.1	30.5
19	43.2	52.2
20	35.8	69.7
21	58.8	72.8
22	29	45.3
23	49.6	59.9
24	42.9

[truncated: 12 more sheets: Figure 2D, Figure 2F-G, Figure 2I-J, Figure 2L-M, Figure 3A-B, Figure 3D-G, Figure 3H-K, Figure 3L-O, Figure 4 and Supp. Figure 4, Figure 5E, I and M, Supp. Figure 1, Supp. Figure 3]
